# Supplementary material for: Assessing Alien Plant Invasions in Urban Environments: A Case Study of Tshwane University of Technology and Implications for Biodiversity Conservation
Source: Plants (Basel). 2024 Mar 18;13(6):872. doi: 10.3390/plants13060872 (PMC10975853; doi:10.3390/plants13060872)
Supplement: Supplementary file 1 [file plants-13-00872-s001.zip]

Archive with 1 entries (1 files):
- plants-2904916-supplementary.pdf
